# Supplementary material for: Phenotypic Assessment of Clinical Escherichia coli Isolates as an Indicator for Uropathogenic Potential
Source: mSystems. 2022 Nov 29;7(6):e00827-22. doi: 10.1128/msystems.00827-22 (PMC9765037; doi:10.1128/msystems.00827-22)
Supplement: TABLE S2 [file msystems.00827-22-s0008.xlsx]

## Sheet: Sheet1
Strain	Biofilm	Glucose	CAA	Glycerol	Galactose	Ribose	LB		Siderophore	Motility	% Attachment	% fim ON	Kidney Cytotoxicity	Bladder Cytotoxicity	Hemagglutination	Acid	Serum	Oxidative Stress Sensitivity	Urine	Bladder Colonization	Kidney Colonization
								ex vivo Urine	Production							Sensitivity	Sensitivity		Colonization
HM1	0.26	16.83	14.67	14.51	11.93	13.13	27.26	5.81	0.61	37.5	0.01	29.5	104.63	91.91	1.5	-0.75	7.52	7.72	4.71	4.28	4
HM3	0.28	15.64	16.34	14.96	13.45	15.93	30.98	5.99	0.6	75.75	0.18	32.51	93.89	96.72	0.75	-0.17	8.25	8.66	3.23	4.69	4.63
HM6	1.61	15.94	13.97	13.06	11.15	14.12	28.14	5.99	0.13	77.5	0.21	1.09	101.91	97.13	1.58	-0.33	7.44	8.04	5.32	3.56	3.74
HM7	0.25	13.51	14.39	11.91	12.65	10.28	31.09	6.02	0.74	64.75	0.04	28.64	106.88	96.79	0.25	-0.28	7.63	8.69	4.24	4.64	3.85
HM14	0.24	16.34	16.62	13.93	12.43	11.91	27.77	6.14	0.16	0	0.05	0	93.94	95.42	0.8	-0.41	7.34	8.18	5.62	2	4.34
HM17	1.49	9.3	11.63	3.84	5	5.13	28.28	5.19	0.74	53.5	0.15	62.45	118.56	105.44	1.71	-0.97	7.79	8.2	5.6	5.44	4.75
HM43	0.32	9.95	12.15	6.06	6.43	2.15	29.61	5.26	0.77	82.5	0.01	27.31	152.88	103.58	0.42	-0.34	7.96	8.03	4.31	4.64	5.01
HM54	0.3	15.3	14.11	13.01	10.46	12.15	23.41	4.8	0.52	0	0.56	0	114.49	95.82	0.88	-0.27	7.69	7.83	4.54	4.17	3.93
HM56	0.28	17.51	15.18	13.37	11.59	15.25	27.97	5.62	0.44	72.25	0.11	66.25	110.19	55.8	2.5	-0.24	8.02	8.28	4.81	4.32	5.28
HM57	1.81	17.86	14.53	13.36	12.48	14.02	26.53	5.94	0.39	0	0.05	0	102.87	96.46	0.22	-0.37	5.31	8.13	5	3.54	4.45
HM66	0.4	15.43	13.47	12.58	9.32	13.97	28.77	5.4	0.42	71.25	0.01	35.1	152.77	104.35	0.05	-0.23	8.38	7.98	4.02	5.06	2
HM68	1.15	4.58	13.07	5.54	5.73	5.13	22.42	4.49	0.74	40.88	0.01	31.46	122.36	89.39	0.83	-1.98	7.57	6.6	4.64	5.28	4.26
HM86	0.4	14.97	14.95	11.02	12.07	12.69	27.83	6.09	0.35	0	0.29	0	28.63	16.19	0.17	-0.39	8.07	7.42	5	3.7	4.02
CFT073	1.91	16.17	13.93	12.52	11.09	13.23	24.35	5.56	0.12	36	0.08	34.5	29.02	13.36	0.92	-0.89	7.89	7.49	4.67	4.29	5.15
K12	0.67	12.6	12.64	6.66	3.83	9.97	24.58	2.71	0.6	31.88	0.3	6.01	96.03	95.9	0.21	-0.52	7.9	8.66	2.98	3.54	2
